# Supplementary material for: Salivary microbiome profiles of oral cancer patients analyzed before and after treatment
Source: Microbiome. 2023 Aug 5;11:171. doi: 10.1186/s40168-023-01613-y (PMC10403937; doi:10.1186/s40168-023-01613-y)
Supplement: Supplementary file 4 — Additional file 3. Global Test Results (Excel spreadsheet, .xlsx) – Resulting groups of zOTUs from the Global Test. [file 40168_2023_1613_MOESM3_ESM.xlsx]

## Sheet: Output_Global_test_two_groups
	p-value	direction	Domain	Phylum	Class	Order	Family	Genus	Species	Group p-value (after multiple testing correction)
Zotu211	5.63e-06	assoc. with Y = D	k__Bacteria	p__Firmicutes	c__Bacilli	o__Lactobacillales	f__Streptococcaceae	g__Streptococcus	s__anginosus	0.0033
Zotu177	0.00014179	assoc. with Y = D	k__Bacteria	p__Firmicutes	c__Negativicutes	o__Selenomonadales	f__Veillonellaceae	g__Dialister	s__pneumosintes	0.0168
Zotu771	0.011079	assoc. with Y = D	k__Bacteria	p__Firmicutes	c__Negativicutes	o__Selenomonadales	f__Veillonellaceae	g__Dialister	s__pneumosintes
Zotu99	0.00215372	assoc. with Y = D	k__Bacteria	p__Firmicutes	c__Negativicutes	o__Selenomonadales	f__Veillonellaceae	g__Selenomonas	NA
Zotu191	0.00565913	assoc. with Y = D	k__Bacteria	p__Firmicutes	c__Negativicutes	o__Selenomonadales	f__Veillonellaceae	g__Selenomonas	s__sp._oral_taxon_134
Zotu53	0.000569423	assoc. with Y = D	k__Bacteria	p__Firmicutes	c__Clostridia	o__Clostridiales	f__Peptoniphilaceae	g__Parvimonas	s__micra	0.0393
Zotu114	0.0121122	assoc. with Y = D	k__Bacteria	p__Firmicutes	c__Clostridia	o__Clostridiales	f__Peptostreptococcaceae_[XI]	g__Peptostreptococcaceae_[XI][G-9]	s__[Eubacterium]_brachy
Zotu36	0.000642593	assoc. with Y = D	k__Bacteria	p__Fusobacteria	c__Fusobacteriia	o__Fusobacteriales	f__Fusobacteriaceae	g__Fusobacterium	s__nucleatum_subsp._animalis
Zotu108	0.186185	assoc. with Y = D	k__Bacteria	p__Fusobacteria	c__Fusobacteriia	o__Fusobacteriales	f__Fusobacteriaceae	g__Fusobacterium	s__nucleatum_subsp._animalis
Zotu169	0.246046	assoc. with Y = D	k__Bacteria	p__Firmicutes	c__Clostridia	o__Clostridiales	f__Lachnospiraceae_[XIV]	g__Oribacterium	s__sp._oral_taxon_078
Zotu141	0.00336864	assoc. with Y = D	k__Bacteria	p__Firmicutes	c__Negativicutes	o__Selenomonadales	f__Veillonellaceae	g__Selenomonas	NA
Zotu239	2.04e-05	assoc. with Y = D	k__Bacteria	p__Firmicutes	c__Clostridia	o__Clostridiales	f__Lachnospiraceae_[XIV]	g__Catonella	(s__morbi/s__sp._oral_taxon_164)	0.0068
Zotu216	0.000219583	assoc. with Y = D	k__Bacteria	p__Spirochaetes	c__Spirochaetia	o__Spirochaetales	f__Spirochaetaceae	g__Treponema	NA	0.0249
Zotu316	0.00232145	assoc. with Y = D	k__Bacteria	p__Spirochaetes	c__Spirochaetia	o__Spirochaetales	f__Spirochaetaceae	g__Treponema	s__maltophilum
Zotu186	2.96e-05	assoc. with Y = D	k__Bacteria	p__Spirochaetes	c__Spirochaetia	o__Spirochaetales	f__Spirochaetaceae	g__Treponema	s__socranskii	0.0265
Zotu47	0.00235539	assoc. with Y = D	k__Bacteria	p__Fusobacteria	c__Fusobacteriia	o__Fusobacteriales	f__Fusobacteriaceae	g__Fusobacterium	NA
Zotu41	0.000966969	assoc. with Y = D	k__Bacteria	p__Fusobacteria	c__Fusobacteriia	o__Fusobacteriales	f__Fusobacteriaceae	g__Fusobacterium	s__nucleatum_subsp._animalis
Zotu194	0.0422611	assoc. with Y = D	k__Bacteria	p__Bacteroidetes	c__Bacteroidia	o__Bacteroidales	f__Porphyromonadaceae	g__Tannerella	s__forsythia
Zotu228	0.0291201	assoc. with Y = D	k__Bacteria	p__Firmicutes	c__Clostridia	o__Clostridiales	f__Peptostreptococcaceae_[XI]	g__Mogibacterium	s__timidum
Zotu226	0.0438357	assoc. with Y = D	k__Bacteria	p__Synergistetes	c__Synergistia	o__Synergistales	f__Synergistaceae	g__Fretibacterium	s__fastidiosum
Zotu290	0.301006	assoc. with Y = D	k__Bacteria	p__Firmicutes	c__Clostridia	o__Clostridiales	f__Peptostreptococcaceae_[XI]	g__Peptostreptococcaceae_[XI][G-6]	NA
Zotu412	0.298445	assoc. with Y = D	k__Bacteria	p__Firmicutes	c__Clostridia	o__Clostridiales	f__Peptostreptococcaceae_[XI]	g__Peptostreptococcaceae_[XI][G-4]	NA
Zotu237	0.534901	assoc. with Y = D	k__Bacteria	p__Synergistetes	c__Synergistia	o__Synergistales	f__Synergistaceae	g__Fretibacterium	NA
Zotu135	0.0492188	assoc. with Y = D	k__Bacteria	p__Bacteroidetes	c__Bacteroidia	o__Bacteroidales	f__Bacteroidales_[F-2]	g__Bacteroidales_[G-2]	s__sp._oral_taxon_274
Zotu269	0.0653285	assoc. with Y = D	k__Bacteria	p__Synergistetes	c__Synergistia	o__Synergistales	f__Synergistaceae	g__Fretibacterium	s__sp._oral_taxon_360
Zotu145	0.000180739	assoc. with Y = D	k__Bacteria	p__Firmicutes	c__Clostridia	o__Clostridiales	f__Peptostreptococcaceae_[XI]	g__Filifactor	s__alocis
Zotu136	0.00625166	assoc. with Y = D	k__Bacteria	p__Spirochaetes	c__Spirochaetia	o__Spirochaetales	f__Spirochaetaceae	g__Treponema	s__denticola
Zotu88	0.00859266	assoc. with Y = D	k__Bacteria	p__Bacteroidetes	c__Bacteroidia	o__Bacteroidales	f__Porphyromonadaceae	g__Porphyromonas	(s__endodontalis/s__sp._oral_taxon_285)
Zotu258	0.0400462	assoc. with Y = D	k__Bacteria	p__Firmicutes	c__Clostridia	o__Clostridiales	f__Peptostreptococcaceae_[XI]	g__Peptostreptococcaceae_[XI][G-5]	s__[Eubacterium]_saphenum
Zotu425	0.000897114	assoc. with Y = D	k__Bacteria	p__Firmicutes	c__Clostridia	o__Clostridiales	f__Lachnospiraceae_[XIV]	g__Lachnospiraceae_[G-7]	s__sp._oral_taxon_163	0.026
Zotu236	0.0049453	assoc. with Y = D	k__Bacteria	p__Actinobacteria	c__Coriobacteriia	o__Coriobacteriales	f__Coriobacteriaceae	g__Atopobium	s__sp._oral_taxon_199
Zotu192	0.0570876	assoc. with Y = D	k__Bacteria	p__Bacteroidetes	c__Bacteroidia	o__Bacteroidales	f__Prevotellaceae	g__Prevotella	s__oris
Zotu256	9.68e-06	assoc. with Y = H	k__Bacteria	p__Actinobacteria	c__Actinobacteria	o__Actinomycetales	f__Actinomycetaceae	g__Actinomyces	s__massiliensis	0.0426
Zotu110	0.000147556	assoc. with Y = H	k__Bacteria	p__Actinobacteria	c__Actinobacteria	o__Corynebacteriales	f__Corynebacteriaceae	g__Corynebacterium	s__durum
Zotu150	0.00322762	assoc. with Y = H	k__Bacteria	p__Fusobacteria	c__Fusobacteriia	o__Fusobacteriales	f__Leptotrichiaceae	g__Leptotrichia	NA
Zotu248	0.462082	assoc. with Y = H	k__Bacteria	p__Fusobacteria	c__Fusobacteriia	o__Fusobacteriales	f__Leptotrichiaceae	g__Leptotrichia	NA
Zotu40	0.192439	assoc. with Y = H	k__Bacteria	p__Actinobacteria	c__Actinobacteria	o__Corynebacteriales	f__Corynebacteriaceae	g__Corynebacterium	s__matruchotii
Zotu157	0.250259	assoc. with Y = H	k__Bacteria	p__Firmicutes	c__Negativicutes	o__Selenomonadales	f__Veillonellaceae	g__Selenomonas	NA
Zotu215	0.808809	assoc. with Y = D	k__Bacteria	p__Firmicutes	c__Clostridia	o__Clostridiales	f__Lachnospiraceae_[XIV]	g__Lachnoanaerobaculum	s__saburreum
Zotu146	0.137118	assoc. with Y = D	k__Bacteria	p__Fusobacteria	c__Fusobacteriia	o__Fusobacteriales	f__Leptotrichiaceae	g__Leptotrichia	NA
Zotu378	0.826058	assoc. with Y = H	k__Bacteria	p__Fusobacteria	c__Fusobacteriia	o__Fusobacteriales	f__Leptotrichiaceae	g__Leptotrichia	s__sp._oral_taxon_225
Zotu348	0.494411	assoc. with Y = D	k__Bacteria	p__Bacteroidetes	c__Flavobacteriia	o__Flavobacteriales	f__Flavobacteriaceae	g__Bergeyella	s__sp._oral_taxon_907
Zotu168	0.620844	assoc. with Y = H	k__Bacteria	p__Fusobacteria	c__Fusobacteriia	o__Fusobacteriales	f__Leptotrichiaceae	g__Leptotrichia	s__sp._oral_taxon_392
Zotu816	0.664006	assoc. with Y = H	k__Bacteria	p__Fusobacteria	c__Fusobacteriia	o__Fusobacteriales	f__Leptotrichiaceae	g__Leptotrichia	NA
Zotu54	0.0107213	assoc. with Y = D	k__Bacteria	p__Fusobacteria	c__Fusobacteriia	o__Fusobacteriales	f__Leptotrichiaceae	g__Leptotrichia	s__shahii
Zotu578	0.248976	assoc. with Y = D	k__Bacteria	p__Fusobacteria	c__Fusobacteriia	o__Fusobacteriales	f__Leptotrichiaceae	g__Leptotrichia	NA
Zotu51	0.488498	assoc. with Y = D	k__Bacteria	p__Fusobacteria	c__Fusobacteriia	o__Fusobacteriales	f__Leptotrichiaceae	g__Leptotrichia	s__wadei
Zotu233	0.000405513	assoc. with Y = D	k__Bacteria	p__Proteobacteria	c__Betaproteobacteria	o__Neisseriales	f__Neisseriaceae	g__Kingella	s__sp._oral_taxon_012	0.0117
Zotu253	0.152619	assoc. with Y = D	k__Bacteria	p__Proteobacteria	c__Epsilonproteobacteria	o__Campylobacterales	f__Campylobacteraceae	g__Campylobacter	(s__rectus/s__showae)
Zotu190	0.21147	assoc. with Y = D	k__Bacteria	p__Fusobacteria	c__Fusobacteriia	o__Fusobacteriales	f__Leptotrichiaceae	g__Leptotrichia	s__sp._oral_taxon_392
Zotu48	0.000466805	assoc. with Y = D	k__Bacteria	p__Bacteroidetes	c__Flavobacteriia	o__Flavobacteriales	f__Flavobacteriaceae	g__Capnocytophaga	s__leadbetteri
Zotu149	0.0014885	assoc. with Y = D	k__Bacteria	p__Fusobacteria	c__Fusobacteriia	o__Fusobacteriales	f__Leptotrichiaceae	g__Leptotrichia	s__hongkongensis
Zotu320	0.168099	assoc. with Y = D	k__Bacteria	p__Fusobacteria	c__Fusobacteriia	o__Fusobacteriales	f__Leptotrichiaceae	g__Leptotrichia	NA
Zotu273	0.00313112	assoc. with Y = D	k__Bacteria	p__Bacteroidetes	c__Bacteroidia	o__Bacteroidales	f__Prevotellaceae	g__Prevotella	NA	0.0394
Zotu341	0.0101493	assoc. with Y = D	k__Bacteria	p__Saccharibacteria_(TM7)	c__TM7_[C-1]	o__TM7_[O-1]	f__TM7_[F-1]	g__TM7_[G-1]	NA
Zotu315	0.00379915	assoc. with Y = D	k__Bacteria	p__Saccharibacteria_(TM7)	c__TM7_[C-1]	o__TM7_[O-1]	f__TM7_[F-1]	g__TM7_[G-1]	s__sp._oral_taxon_349
Zotu368	0.0289506	assoc. with Y = D	k__Bacteria	p__Saccharibacteria_(TM7)	c__TM7_[C-1]	o__TM7_[O-1]	f__TM7_[F-1]	g__TM7_[G-1]	NA
Zotu1	6.87e-06	assoc. with Y = D	k__Bacteria	p__Firmicutes	c__Bacilli	o__Lactobacillales	f__Streptococcaceae	g__Streptococcus	(s__dentisani/s__infantis/s__mitis/s__oralis/s__sp._oral_taxon_058/s__sp._oral_taxon_061/s__sp._oral_taxon_064/s__sp._oral_taxon_070/s__sp._oral_taxon_423/s__sp._oral_taxon_431/s__tigurinus)	0.0302
Zotu52	0.000727436	assoc. with Y = D	k__Bacteria	p__Fusobacteria	c__Fusobacteriia	o__Fusobacteriales	f__Fusobacteriaceae	g__Fusobacterium	NA	0.0293
Zotu71	0.00312284	assoc. with Y = D	k__Bacteria	p__Fusobacteria	c__Fusobacteriia	o__Fusobacteriales	f__Fusobacteriaceae	g__Fusobacterium	NA
Zotu154	0.0232563	assoc. with Y = D	k__Bacteria	p__Fusobacteria	c__Fusobacteriia	o__Fusobacteriales	f__Fusobacteriaceae	g__Fusobacterium	NA
Zotu97	0.00743708	assoc. with Y = D	k__Bacteria	p__Bacteroidetes	c__Flavobacteriia	o__Flavobacteriales	f__Flavobacteriaceae	g__Capnocytophaga	s__gingivalis
Zotu46	0.0645869	assoc. with Y = D	k__Bacteria	p__Bacteroidetes	c__Flavobacteriia	o__Flavobacteriales	f__Flavobacteriaceae	g__Capnocytophaga	s__sputigena
Zotu834	6.9e-05	assoc. with Y = H	k__Bacteria	p__Firmicutes	c__Negativicutes	o__Selenomonadales	f__Veillonellaceae	g__Veillonella	NA	0.0412
Zotu15	0.71249	assoc. with Y = H	k__Bacteria	p__Actinobacteria	c__Actinobacteria	o__Actinomycetales	f__Actinomycetaceae	g__Actinomyces	(s__odontolyticus/s__sp._oral_taxon_180)
Zotu61	0.768584	assoc. with Y = H	k__Bacteria	p__Actinobacteria	c__Actinobacteria	o__Actinomycetales	f__Actinomycetaceae	g__Actinomyces	s__lingnae_[NVP]
Zotu766	0.00197136	assoc. with Y = H	k__Bacteria	p__Bacteroidetes	c__Bacteroidia	o__Bacteroidales	f__Prevotellaceae	g__Prevotella	s__melaninogenica
Zotu795	0.00769889	assoc. with Y = H	k__Bacteria	p__Bacteroidetes	c__Bacteroidia	o__Bacteroidales	f__Prevotellaceae	g__Prevotella	NA
Zotu464	0.00888159	assoc. with Y = H	k__Bacteria	p__Bacteroidetes	c__Bacteroidia	o__Bacteroidales	f__Prevotellaceae	g__Prevotella	s__salivae
Zotu27	0.0255018	assoc. with Y = H	k__Bacteria	p__Bacteroidetes	c__Bacteroidia	o__Bacteroidales	f__Prevotellaceae	g__Prevotella	s__salivae
Zotu683	0.197188	assoc. with Y = H	k__Bacteria	p__Bacteroidetes	c__Bacteroidia	o__Bacteroidales	f__Prevotellaceae	g__Prevotella	NA
Zotu768	0.0271881	assoc. with Y = H	k__Bacteria	p__Bacteroidetes	c__Bacteroidia	o__Bacteroidales	f__Prevotellaceae	g__Prevotella	NA
Zotu621	0.0226002	assoc. with Y = H	k__Bacteria	p__Bacteroidetes	c__Bacteroidia	o__Bacteroidales	f__Prevotellaceae	g__Prevotella	NA
Zotu9	0.181674	assoc. with Y = H	k__Bacteria	p__Bacteroidetes	c__Bacteroidia	o__Bacteroidales	f__Prevotellaceae	g__Prevotella	NA
Zotu164	0.0143972	assoc. with Y = H	k__Bacteria	p__Firmicutes	c__Negativicutes	o__Selenomonadales	f__Veillonellaceae	g__Megasphaera	s__micronuciformis
Zotu32	0.0900433	assoc. with Y = H	k__Bacteria	p__Firmicutes	c__Negativicutes	o__Selenomonadales	f__Veillonellaceae	g__Megasphaera	s__micronuciformis
Zotu39	0.449025	assoc. with Y = H	k__Bacteria	p__Actinobacteria	c__Coriobacteriia	o__Coriobacteriales	f__Coriobacteriaceae	g__Atopobium	NA
Zotu5	0.0282488	assoc. with Y = H	k__Bacteria	p__Bacteroidetes	c__Bacteroidia	o__Bacteroidales	f__Prevotellaceae	g__Prevotella	NA
Zotu478	0.0888217	assoc. with Y = H	k__Bacteria	p__Bacteroidetes	c__Bacteroidia	o__Bacteroidales	f__Prevotellaceae	g__Prevotella	NA
Zotu730	0.13577	assoc. with Y = H	k__Bacteria	p__Bacteroidetes	c__Bacteroidia	o__Bacteroidales	f__Prevotellaceae	g__Prevotella	s__melaninogenica
Zotu476	0.112806	assoc. with Y = H	k__Bacteria	p__Bacteroidetes	c__Bacteroidia	o__Bacteroidales	f__Prevotellaceae	g__Prevotella	NA
Zotu743	0.934007	assoc. with Y = H	k__Bacteria	p__Firmicutes	c__Bacilli	o__Lactobacillales	f__Streptococcaceae	g__Streptococcus	NA
Zotu829	0.0559819	assoc. with Y = H	k__Bacteria	p__Bacteroidetes	c__Bacteroidia	o__Bacteroidales	f__Prevotellaceae	g__Prevotella	NA
Zotu852	0.042357	assoc. with Y = H	k__Bacteria	p__Bacteroidetes	c__Bacteroidia	o__Bacteroidales	f__Prevotellaceae	g__Prevotella	NA
Zotu819	0.0417377	assoc. with Y = H	k__Bacteria	p__Bacteroidetes	c__Bacteroidia	o__Bacteroidales	f__Prevotellaceae	g__Prevotella	NA
Zotu778	0.582011	assoc. with Y = H	k__Bacteria	p__Bacteroidetes	c__Bacteroidia	o__Bacteroidales	f__Prevotellaceae	g__Prevotella	NA
Zotu658	0.000221094	assoc. with Y = H	k__Bacteria	p__Bacteroidetes	c__Bacteroidia	o__Bacteroidales	f__Prevotellaceae	g__Prevotella	NA	0.0263
Zotu126	0.00455619	assoc. with Y = H	k__Bacteria	p__Firmicutes	c__Clostridia	o__Clostridiales	f__Peptostreptococcaceae_[XI]	g__Peptostreptococcaceae_[XI][G-1]	NA
Zotu682	0.0165943	assoc. with Y = H	k__Bacteria	p__Firmicutes	c__Clostridia	o__Clostridiales	f__Peptostreptococcaceae_[XI]	g__Peptostreptococcaceae_[XI][G-1]	NA
Zotu162	0.21807	assoc. with Y = H	k__Bacteria	p__Firmicutes	c__Clostridia	o__Clostridiales	f__Lachnospiraceae_[XIV]	g__Oribacterium	s__parvum
Zotu178	0.00777225	assoc. with Y = H	k__Bacteria	p__Bacteroidetes	c__Bacteroidia	o__Bacteroidales	f__Prevotellaceae	g__Prevotella	NA
Zotu102	0.0012953	assoc. with Y = H	k__Bacteria	p__Firmicutes	c__Clostridia	o__Clostridiales	f__Peptostreptococcaceae_[XI]	g__Mogibacterium	(s__diversum/s__neglectum/s__pumilum/s__vescum)
Zotu120	0.0025252	assoc. with Y = H	k__Bacteria	p__Firmicutes	c__Clostridia	o__Clostridiales	f__Lachnospiraceae_[XIV]	g__Oribacterium	s__asaccharolyticum
Zotu76	0.859065	assoc. with Y = H	k__Bacteria	p__Firmicutes	c__Erysipelotrichia	o__Erysipelotrichales	f__Erysipelotrichaceae	g__Solobacterium	s__moorei
Zotu50	0.00114376	assoc. with Y = H	k__Bacteria	p__Firmicutes	c__Clostridia	o__Clostridiales	f__Lachnospiraceae_[XIV]	g__Oribacterium	NA	0.0246
Zotu155	0.00578305	assoc. with Y = H	k__Bacteria	p__Firmicutes	c__Clostridia	o__Clostridiales	f__Lachnospiraceae_[XIV]	g__Catonella	s__morbi
Zotu65	0.00214118	assoc. with Y = H	k__Bacteria	p__Proteobacteria	c__Epsilonproteobacteria	o__Campylobacterales	f__Campylobacteraceae	g__Campylobacter	NA
Zotu710	0.000221729	assoc. with Y = D	k__Bacteria	p__Firmicutes	c__Bacilli	o__Lactobacillales	f__Lactobacillaceae	g__Lactobacillus	s__gasseri	0.0327
Zotu42	0.000508924	assoc. with Y = D	k__Bacteria	p__Firmicutes	c__Bacilli	o__Lactobacillales	f__Lactobacillaceae	g__Lactobacillus	s__gasseri
Zotu74	0.697844	assoc. with Y = D	k__Bacteria	p__Firmicutes	c__Bacilli	o__Lactobacillales	f__Lactobacillaceae	g__Lactobacillus	(s__oris/s__panis/s__reuteri_genosp._1/s__reuteri_genosp._2)
Zotu49	0.0525103	assoc. with Y = D	k__Bacteria	p__Firmicutes	c__Bacilli	o__Lactobacillales	f__Lactobacillaceae	g__Lactobacillus	s__fermentum
Zotu303	0.00807258	assoc. with Y = D	k__Bacteria	p__Firmicutes	c__Mollicutes	o__Mycoplasmatales	f__Mycoplasmataceae	g__Mycoplasma	s__salivarium
	Healthy group
	OSCC group
	Unclear group

## Sheet: Output_Globat_test_four_groups
	p-value	direction	Domain	Phylum	Class	Order	Family	Genus	Species	Group p-value
Zotu256	2.14e-07	assoc. with Y = H:No	k__Bacteria	p__Actinobacteria	c__Actinobacteria	o__Actinomycetales	f__Actinomycetaceae	g__Actinomyces	s__massiliensis	2.14e-07
Zotu110	6.97e-06	assoc. with Y = H:No	k__Bacteria	p__Actinobacteria	c__Actinobacteria	o__Corynebacteriales	f__Corynebacteriaceae	g__Corynebacterium	s__durum	6.97e-06
Zotu233	0.000182401	assoc. with Y = D:No	k__Bacteria	p__Proteobacteria	c__Betaproteobacteria	o__Neisseriales	f__Neisseriaceae	g__Kingella	s__sp._oral_taxon_012	7.08e-05
Zotu190	0.34345	assoc. with Y = D:No	k__Bacteria	p__Fusobacteria	c__Fusobacteriia	o__Fusobacteriales	f__Leptotrichiaceae	g__Leptotrichia	s__sp._oral_taxon_392
Zotu253	0.424188	assoc. with Y = D:No	k__Bacteria	p__Proteobacteria	c__Epsilonproteobacteria	o__Campylobacterales	f__Campylobacteraceae	g__Campylobacter	(s__rectus/s__showae)
Zotu149	0.00133035	assoc. with Y = D:No	k__Bacteria	p__Fusobacteria	c__Fusobacteriia	o__Fusobacteriales	f__Leptotrichiaceae	g__Leptotrichia	s__hongkongensis
Zotu320	0.382048	assoc. with Y = D:No	k__Bacteria	p__Fusobacteria	c__Fusobacteriia	o__Fusobacteriales	f__Leptotrichiaceae	g__Leptotrichia	NA
Zotu48	0.00166914	assoc. with Y = D:No	k__Bacteria	p__Bacteroidetes	c__Flavobacteriia	o__Flavobacteriales	f__Flavobacteriaceae	g__Capnocytophaga	s__leadbetteri
Zotu297	0.000897661	assoc. with Y = D:Yes	k__Bacteria	p__Firmicutes	c__Clostridia	o__Clostridiales	f__Peptostreptococcaceae_[XI]	g__Peptostreptococcaceae_[XI][G-7]	(s__[Eubacterium]_yurii_subsp._schtitka/s__[Eubacterium]_yurii_subsps._yurii_&_margaretiae)	0.00168
Zotu119	0.04277	assoc. with Y = D:Yes	k__Bacteria	p__Bacteroidetes	c__Bacteroidia	o__Bacteroidales	f__Prevotellaceae	g__Alloprevotella	s__sp._oral_taxon_473
Zotu358	0.352962	assoc. with Y = D:No	k__Bacteria	p__Bacteroidetes	c__Bacteroidia	o__Bacteroidales	f__Prevotellaceae	g__Prevotella	s__sp._oral_taxon_472
Zotu109	0.0476542	assoc. with Y = D:No	k__Bacteria	p__Firmicutes	c__Bacilli	o__Lactobacillales	f__Carnobacteriaceae	g__Granulicatella	s__elegans
Zotu147	0.914914	assoc. with Y = D:Yes	k__Bacteria	p__Firmicutes	c__Negativicutes	o__Selenomonadales	f__Veillonellaceae	g__Veillonella	s__sp._oral_taxon_780
Zotu60	0.156096	assoc. with Y = D:No	k__Bacteria	p__Proteobacteria	c__Gammaproteobacteria	o__Pasteurellales	f__Pasteurellaceae	g__Haemophilus	NA
Zotu238	0.0615523	assoc. with Y = D:Yes	k__Bacteria	p__Proteobacteria	c__Epsilonproteobacteria	o__Campylobacterales	f__Campylobacteraceae	g__Campylobacter	s__sp._oral_taxon_044
Zotu174	0.636636	assoc. with Y = D:Yes	k__Bacteria	p__Bacteroidetes	c__Bacteroidia	o__Bacteroidales	f__Prevotellaceae	g__Alloprevotella	s__rava
Zotu121	0.702352	assoc. with Y = D:Yes	k__Bacteria	p__Firmicutes	c__Clostridia	o__Clostridiales	f__Peptoniphilaceae	g__Parvimonas	NA
Zotu45	0.82969	assoc. with Y = D:No	k__Bacteria	p__Firmicutes	c__Clostridia	o__Clostridiales	f__Peptostreptococcaceae_[XI]	g__Peptostreptococcus	s__stomatis
Zotu849	0.833343	assoc. with Y = D:No	k__Bacteria	p__Firmicutes	c__Clostridia	o__Clostridiales	f__Peptostreptococcaceae_[XI]	g__Peptostreptococcus	s__stomatis
Zotu139	0.10304	assoc. with Y = D:No	k__Bacteria	p__Firmicutes	c__Clostridia	o__Clostridiales	f__Ruminococcaceae	g__Ruminococcaceae_[G-1]	s__sp._oral_taxon_075
Zotu189	0.503081	assoc. with Y = D:No	k__Bacteria	p__Firmicutes	c__Clostridia	o__Clostridiales	f__Peptococcaceae	g__Peptococcus	(s__sp._oral_taxon_167/s__sp._oral_taxon_168)
Zotu142	0.144763	assoc. with Y = D:No	k__Bacteria	p__Fusobacteria	c__Fusobacteriia	o__Fusobacteriales	f__Leptotrichiaceae	g__Leptotrichia	s__sp._oral_taxon_212
Zotu273	0.00627484	assoc. with Y = D:No	k__Bacteria	p__Bacteroidetes	c__Bacteroidia	o__Bacteroidales	f__Prevotellaceae	g__Prevotella	NA
Zotu341	0.0382402	assoc. with Y = D:No	k__Bacteria	p__Saccharibacteria_(TM7)	c__TM7_[C-1]	o__TM7_[O-1]	f__TM7_[F-1]	g__TM7_[G-1]	NA
Zotu315	0.017521	assoc. with Y = D:Yes	k__Bacteria	p__Saccharibacteria_(TM7)	c__TM7_[C-1]	o__TM7_[O-1]	f__TM7_[F-1]	g__TM7_[G-1]	s__sp._oral_taxon_349
Zotu368	0.0315965	assoc. with Y = D:Yes	k__Bacteria	p__Saccharibacteria_(TM7)	c__TM7_[C-1]	o__TM7_[O-1]	f__TM7_[F-1]	g__TM7_[G-1]	NA
Zotu106	0.0184181	assoc. with Y = D:No	k__Bacteria	p__Bacteroidetes	c__Flavobacteriia	o__Flavobacteriales	f__Flavobacteriaceae	g__Capnocytophaga	NA
Zotu265	0.0261873	assoc. with Y = D:No	k__Bacteria	p__Bacteroidetes	c__Bacteroidia	o__Bacteroidales	f__Prevotellaceae	g__Prevotella	s__micans
Zotu225	0.545236	assoc. with Y = D:Yes	k__Bacteria	p__Proteobacteria	c__Gammaproteobacteria	o__Pasteurellales	f__Pasteurellaceae	g__Aggregatibacter	NA
Zotu137	0.649214	assoc. with Y = H:No	k__Bacteria	p__Fusobacteria	c__Fusobacteriia	o__Fusobacteriales	f__Leptotrichiaceae	g__Leptotrichia	s__sp._oral_taxon_225
Zotu293	0.685288	assoc. with Y = D:Yes	k__Bacteria	p__Bacteroidetes	c__Bacteroidia	o__Bacteroidales	f__Prevotellaceae	g__Alloprevotella	s__rava
Zotu6	0.000865578	assoc. with Y = H:No	k__Bacteria	p__Proteobacteria	c__Gammaproteobacteria	o__Pasteurellales	f__Pasteurellaceae	g__Haemophilus	s__parainfluenzae	0.00226
Zotu31	0.0120145	assoc. with Y = H:No	k__Bacteria	p__Bacteroidetes	c__Bacteroidia	o__Bacteroidales	f__Prevotellaceae	g__Prevotella	s__pallens
Zotu70	0.397956	assoc. with Y = H:No	k__Bacteria	p__Bacteroidetes	c__Bacteroidia	o__Bacteroidales	f__Prevotellaceae	g__Prevotella	s__nanceiensis
Zotu44	0.459662	assoc. with Y = H:No	k__Bacteria	p__Fusobacteria	c__Fusobacteriia	o__Fusobacteriales	f__Leptotrichiaceae	g__Leptotrichia	s__sp._oral_taxon_215
Zotu196	0.0433065	assoc. with Y = H:No	k__Bacteria	p__Proteobacteria	c__Betaproteobacteria	o__Burkholderiales	f__Burkholderiaceae	g__Lautropia	s__mirabilis
Zotu138	0.944232	assoc. with Y = H:No	k__Bacteria	p__Proteobacteria	c__Betaproteobacteria	o__Neisseriales	f__Neisseriaceae	g__Neisseria	s__oralis
Zotu219	0.90365	assoc. with Y = D:No	k__Bacteria	p__Fusobacteria	c__Fusobacteriia	o__Fusobacteriales	f__Leptotrichiaceae	g__Leptotrichia	NA
Zotu8	0.00480938	assoc. with Y = D:No	k__Bacteria	p__Firmicutes	c__Bacilli	o__Bacillales	f__Gemellaceae	g__Gemella	(s__haemolysans/s__morbillorum/s__sanguinis)
Zotu23	0.0450674	assoc. with Y = H:No	k__Bacteria	p__Bacteroidetes	c__Bacteroidia	o__Bacteroidales	f__Porphyromonadaceae	g__Porphyromonas	(s__pasteri/s__sp._oral_taxon_278)
Zotu260	0.595707	assoc. with Y = D:No	k__Bacteria	p__Bacteroidetes	c__Bacteroidia	o__Bacteroidales	f__Porphyromonadaceae	g__Porphyromonas	(s__catoniae/s__sp._oral_taxon_275/s__sp._oral_taxon_277/s__sp._oral_taxon_284)
Zotu75	0.662719	assoc. with Y = H:No	k__Bacteria	p__Proteobacteria	c__Gammaproteobacteria	o__Pasteurellales	f__Pasteurellaceae	g__Aggregatibacter	(s__segnis/s__sp._oral_taxon_458/s__sp._oral_taxon_512)
Zotu87	0.0180377	assoc. with Y = D:No	k__Bacteria	p__Bacteroidetes	c__Flavobacteriia	o__Flavobacteriales	f__Flavobacteriaceae	g__Bergeyella	s__sp._oral_taxon_322
Zotu95	0.0595808	assoc. with Y = D:No	k__Bacteria	p__Proteobacteria	c__Betaproteobacteria	o__Neisseriales	f__Neisseriaceae	NA	NA
Zotu173	0.478214	assoc. with Y = H:No	k__Bacteria	p__Proteobacteria	c__Gammaproteobacteria	o__Cardiobacteriales	f__Cardiobacteriaceae	g__Cardiobacterium	s__hominis
Zotu642	0.0423265	assoc. with Y = D:No	k__Bacteria	p__Firmicutes	c__Bacilli	o__Lactobacillales	f__Streptococcaceae	g__Streptococcus	NA
Zotu7	0.0574555	assoc. with Y = H:No	k__Bacteria	p__Proteobacteria	c__Betaproteobacteria	o__Neisseriales	f__Neisseriaceae	g__Neisseria	(s__flavescens/s__subflava)
Zotu350	0.0967431	assoc. with Y = D:Yes	k__Bacteria	p__Bacteroidetes	c__Flavobacteriia	o__Flavobacteriales	f__Flavobacteriaceae	g__Bergeyella	NA
Zotu384	0.244384	assoc. with Y = D:No	k__Bacteria	p__Proteobacteria	c__Betaproteobacteria	o__Neisseriales	f__Neisseriaceae	g__Eikenella	s__corrodens
Zotu140	0.951449	assoc. with Y = D:No	k__Bacteria	p__Fusobacteria	c__Fusobacteriia	o__Fusobacteriales	f__Leptotrichiaceae	g__Leptotrichia	s__sp._oral_taxon_212
Zotu80	0.376416	assoc. with Y = D:No	k__Bacteria	p__Proteobacteria	c__Gammaproteobacteria	o__Pasteurellales	f__Pasteurellaceae	g__Haemophilus	NA
Zotu19	0.057371	assoc. with Y = D:No	k__Bacteria	p__Actinobacteria	c__Actinobacteria	o__Actinomycetales	f__Micrococcaceae	g__Rothia	s__mucilaginosa
Zotu78	0.0161103	assoc. with Y = H:No	k__Bacteria	p__Actinobacteria	c__Actinobacteria	o__Actinomycetales	f__Micrococcaceae	g__Rothia	s__aeria
Zotu202	0.0580659	assoc. with Y = D:No	k__Bacteria	p__Proteobacteria	c__Betaproteobacteria	o__Burkholderiales	f__Burkholderiaceae	g__Lautropia	s__mirabilis
Zotu21	0.140686	assoc. with Y = D:No	k__Bacteria	p__Firmicutes	c__Bacilli	o__Lactobacillales	f__Streptococcaceae	g__Streptococcus	s__sanguinis
Zotu72	0.156876	assoc. with Y = D:No	k__Bacteria	p__Proteobacteria	c__Betaproteobacteria	o__Burkholderiales	f__Burkholderiaceae	g__Lautropia	s__mirabilis
Zotu288	0.0812463	assoc. with Y = D:No	k__Bacteria	p__Fusobacteria	c__Fusobacteriia	o__Fusobacteriales	f__Leptotrichiaceae	g__Leptotrichia	s__sp._oral_taxon_219
Zotu145	6.37e-06	assoc. with Y = D:Yes	k__Bacteria	p__Firmicutes	c__Clostridia	o__Clostridiales	f__Peptostreptococcaceae_[XI]	g__Filifactor	s__alocis	6.37e-06
Zotu186	8.85e-06	assoc. with Y = D:Yes	k__Bacteria	p__Spirochaetes	c__Spirochaetia	o__Spirochaetales	f__Spirochaetaceae	g__Treponema	s__socranskii	8.85e-06
Zotu239	9.79e-06	assoc. with Y = D:No	k__Bacteria	p__Firmicutes	c__Clostridia	o__Clostridiales	f__Lachnospiraceae_[XIV]	g__Catonella	(s__morbi/s__sp._oral_taxon_164)	9.79e-06
Zotu131	5.03e-05	assoc. with Y = H:Yes	k__Bacteria	p__Proteobacteria	c__Epsilonproteobacteria	o__Campylobacterales	f__Campylobacteraceae	g__Campylobacter	(s__rectus/s__showae)	5.03e-05
Zotu216	0.00020777	assoc. with Y = D:Yes	k__Bacteria	p__Spirochaetes	c__Spirochaetia	o__Spirochaetales	f__Spirochaetaceae	g__Treponema	NA	1.74e-05
Zotu316	0.000288442	assoc. with Y = D:Yes	k__Bacteria	p__Spirochaetes	c__Spirochaetia	o__Spirochaetales	f__Spirochaetaceae	g__Treponema	s__maltophilum
Zotu211	5.25e-05	assoc. with Y = D:No	k__Bacteria	p__Firmicutes	c__Bacilli	o__Lactobacillales	f__Streptococcaceae	g__Streptococcus	s__anginosus	5.25e-05
Zotu177	0.000416898	assoc. with Y = D:No	k__Bacteria	p__Firmicutes	c__Negativicutes	o__Selenomonadales	f__Veillonellaceae	g__Dialister	s__pneumosintes	0.000484
Zotu771	0.0214351	assoc. with Y = D:Yes	k__Bacteria	p__Firmicutes	c__Negativicutes	o__Selenomonadales	f__Veillonellaceae	g__Dialister	s__pneumosintes
Zotu99	0.00352781	assoc. with Y = D:Yes	k__Bacteria	p__Firmicutes	c__Negativicutes	o__Selenomonadales	f__Veillonellaceae	g__Selenomonas	NA
Zotu191	0.0180624	assoc. with Y = D:No	k__Bacteria	p__Firmicutes	c__Negativicutes	o__Selenomonadales	f__Veillonellaceae	g__Selenomonas	s__sp._oral_taxon_134
Zotu425	0.000393986	assoc. with Y = D:Yes	k__Bacteria	p__Firmicutes	c__Clostridia	o__Clostridiales	f__Lachnospiraceae_[XIV]	g__Lachnospiraceae_[G-7]	s__sp._oral_taxon_163	0.00014
Zotu236	0.0133566	assoc. with Y = D:Yes	k__Bacteria	p__Actinobacteria	c__Coriobacteriia	o__Coriobacteriales	f__Coriobacteriaceae	g__Atopobium	s__sp._oral_taxon_199
Zotu192	0.0962844	assoc. with Y = D:Yes	k__Bacteria	p__Bacteroidetes	c__Bacteroidia	o__Bacteroidales	f__Prevotellaceae	g__Prevotella	s__oris
Zotu658	3.13e-05	assoc. with Y = H:No	k__Bacteria	p__Bacteroidetes	c__Bacteroidia	o__Bacteroidales	f__Prevotellaceae	g__Prevotella	NA	3.13e-05
Zotu50	5.11e-05	assoc. with Y = H:No	k__Bacteria	p__Firmicutes	c__Clostridia	o__Clostridiales	f__Lachnospiraceae_[XIV]	g__Oribacterium	NA	5.11e-05
Zotu155	8.84e-05	assoc. with Y = H:No	k__Bacteria	p__Firmicutes	c__Clostridia	o__Clostridiales	f__Lachnospiraceae_[XIV]	g__Catonella	s__morbi	8.84e-05
Zotu3	0.00018884	assoc. with Y = H:No	k__Bacteria	p__Firmicutes	c__Negativicutes	o__Selenomonadales	f__Veillonellaceae	g__Veillonella	NA	0.00115
Zotu720	0.0220348	assoc. with Y = H:No	k__Bacteria	p__Firmicutes	c__Negativicutes	o__Selenomonadales	f__Veillonellaceae	g__Veillonella	NA
Zotu634	0.00421384	assoc. with Y = H:No	k__Bacteria	p__Firmicutes	c__Negativicutes	o__Selenomonadales	f__Veillonellaceae	g__Veillonella	NA
Zotu684	0.153913	assoc. with Y = H:No	k__Bacteria	p__Firmicutes	c__Negativicutes	o__Selenomonadales	f__Veillonellaceae	g__Veillonella	NA
Zotu776	0.0331767	assoc. with Y = H:No	k__Bacteria	p__Firmicutes	c__Negativicutes	o__Selenomonadales	f__Veillonellaceae	g__Veillonella	NA
Zotu844	0.0105956	assoc. with Y = H:No	k__Bacteria	p__Firmicutes	c__Bacilli	o__Lactobacillales	f__Streptococcaceae	g__Streptococcus	(s__salivarius/s__vestibularis)
Zotu546	0.132143	assoc. with Y = H:No	k__Bacteria	p__Firmicutes	c__Bacilli	o__Lactobacillales	f__Streptococcaceae	g__Streptococcus	(s__salivarius/s__vestibularis)
Zotu2	0.134669	assoc. with Y = H:No	k__Bacteria	p__Firmicutes	c__Bacilli	o__Lactobacillales	f__Streptococcaceae	g__Streptococcus	(s__salivarius/s__vestibularis)
Zotu820	0.265803	assoc. with Y = H:No	k__Bacteria	p__Firmicutes	c__Bacilli	o__Lactobacillales	f__Streptococcaceae	g__Streptococcus	(s__salivarius/s__vestibularis)
Zotu675	0.138224	assoc. with Y = H:No	k__Bacteria	p__Firmicutes	c__Bacilli	o__Lactobacillales	f__Streptococcaceae	g__Streptococcus	(s__salivarius/s__vestibularis)
Zotu636	0.0992089	assoc. with Y = H:No	k__Bacteria	p__Firmicutes	c__Bacilli	o__Lactobacillales	f__Streptococcaceae	g__Streptococcus	(s__salivarius/s__vestibularis)
Zotu689	0.493343	assoc. with Y = H:Yes	k__Bacteria	p__Firmicutes	c__Bacilli	o__Lactobacillales	f__Streptococcaceae	g__Streptococcus	(s__salivarius/s__vestibularis)
Zotu52	0.00210121	assoc. with Y = D:Yes	k__Bacteria	p__Fusobacteria	c__Fusobacteriia	o__Fusobacteriales	f__Fusobacteriaceae	g__Fusobacterium	NA
Zotu71	0.0146106	assoc. with Y = D:No	k__Bacteria	p__Fusobacteria	c__Fusobacteriia	o__Fusobacteriales	f__Fusobacteriaceae	g__Fusobacterium	NA
Zotu154	0.118796	assoc. with Y = D:Yes	k__Bacteria	p__Fusobacteria	c__Fusobacteriia	o__Fusobacteriales	f__Fusobacteriaceae	g__Fusobacterium	NA
Zotu97	0.0073965	assoc. with Y = D:No	k__Bacteria	p__Bacteroidetes	c__Flavobacteriia	o__Flavobacteriales	f__Flavobacteriaceae	g__Capnocytophaga	s__gingivalis
Zotu46	0.0264128	assoc. with Y = D:No	k__Bacteria	p__Bacteroidetes	c__Flavobacteriia	o__Flavobacteriales	f__Flavobacteriaceae	g__Capnocytophaga	s__sputigena
Zotu243	0.181597	assoc. with Y = D:No	k__Bacteria	p__Proteobacteria	c__Betaproteobacteria	o__Neisseriales	f__Neisseriaceae	g__Eikenella	s__corrodens
Zotu56	6.1e-05	assoc. with Y = D:No	k__Bacteria	p__Firmicutes	c__Bacilli	o__Lactobacillales	f__Aerococcaceae	g__Abiotrophia	s__defectiva	0.000505
Zotu529	0.204512	assoc. with Y = D:No	k__Bacteria	p__Firmicutes	c__Bacilli	o__Lactobacillales	NA	NA	NA
Zotu24	0.00451815	assoc. with Y = D:No	k__Bacteria	p__Proteobacteria	c__Betaproteobacteria	o__Neisseriales	f__Neisseriaceae	g__Neisseria	NA
Zotu37	0.242406	assoc. with Y = H:No	k__Bacteria	p__Bacteroidetes	c__Bacteroidia	o__Bacteroidales	f__Prevotellaceae	g__Prevotella	s__nanceiensis
Zotu710	0.000152932	assoc. with Y = D:Yes	k__Bacteria	p__Firmicutes	c__Bacilli	o__Lactobacillales	f__Lactobacillaceae	g__Lactobacillus	s__gasseri	0.000414
Zotu42	0.000599735	assoc. with Y = D:Yes	k__Bacteria	p__Firmicutes	c__Bacilli	o__Lactobacillales	f__Lactobacillaceae	g__Lactobacillus	s__gasseri
Zotu74	0.238886	assoc. with Y = D:Yes	k__Bacteria	p__Firmicutes	c__Bacilli	o__Lactobacillales	f__Lactobacillaceae	g__Lactobacillus	(s__oris/s__panis/s__reuteri_genosp._1/s__reuteri_genosp._2)
Zotu49	0.0267096	assoc. with Y = D:Yes	k__Bacteria	p__Firmicutes	c__Bacilli	o__Lactobacillales	f__Lactobacillaceae	g__Lactobacillus	s__fermentum
	Healthy non-smoker
	Healthy and smoker
	OSCC non-smoker
	OSCC and smoker
	Unclear group
